# Supplementary material for: Design and numerical simulation of a semi-cast-in-situ synthetic material sports surface on shock absorption performance optimization
Source: PLoS One. 2025 Aug 1;20(8):e0329393. doi: 10.1371/journal.pone.0329393 (PMC12316200; doi:10.1371/journal.pone.0329393)
Supplement: S1 File — TensileTest_MooneyRivlin. S2 Fig. RawData_FR_Deformation_PrefabHoleShape. S3 Fig. RawData_HoleDepth_FR_Deformation. S4 Fig. RawData_HoleDiameter_FR_Deformation. S5 Fig. RawData_HoleSpacing_FR_Deformation. S6 Fig. RawData_HoleSpacing_SquareTriangular_FR_Deformation. S7 Fig. RawData_Multi-factor_FR_Deformation. S8 Validation Data. TensileTest_SyntheticSurface. (ZIP) [file pone.0329393.s001.zip]

Archive with 9 entries (8 files):
- Supporting information/
- Supporting information/S1-Supplementary_Data_TensileTest_MooneyRivlin.xlsx
- Supporting information/S2-Figure4_RawData_FR_Deformation_PrefabHoleShape.xlsx
- Supporting information/S3-Figure5_RawData_HoleDepth_FR_Deformation.xlsx
- Supporting information/S4-Figure6_RawData_HoleDiameter_FR_Deformation.xlsx
- Supporting information/S5-Figure8_RawData_HoleSpacing_FR_Deformation.xlsx
- Supporting information/S6-Figure9_RawData_HoleSpacing_SquareTriangular_FR_Deformation.xlsx
- Supporting information/S7-Figure10_RawData_Multi-factor_FR_Deformation.xlsx
- Supporting information/S8-ValidationData_TensileTest_SyntheticSurface_.xlsx
