# Supplementary material for: Design and numerical simulation of a semi-cast-in-situ synthetic material sports surface on shock absorption performance optimization
Source: PLoS One. 2025 Aug 1;20(8):e0329393. doi: 10.1371/journal.pone.0329393 (PMC12316200; doi:10.1371/journal.pone.0329393)
Supplement: S1 File — TensileTest_MooneyRivlin. S2 Fig. RawData_FR_Deformation_PrefabHoleShape. S3 Fig. RawData_HoleDepth_FR_Deformation. S4 Fig. RawData_HoleDiameter_FR_Deformation. S5 Fig. RawData_HoleSpacing_FR_Deformation. S6 Fig. RawData_HoleSpacing_SquareTriangular_FR_Deformation. S7 Fig. RawData_Multi-factor_FR_Deformation. S8 Validation Data. TensileTest_SyntheticSurface. (ZIP) [file pone.0329393.s001.zip › Supporting information/S1-Supplementary_Data_TensileTest_MooneyRivlin.xlsx]

## Sheet: Raw_Tensile_Data
Strain(mm)	Stress(MPa)
0.03	0.002
0.159	0.032
0.31	0.096
1.822	0.149
3.163	0.171
4.487	0.208
6.928	0.251
9.741	0.292
12.335	0.331
15.346	0.366
17.168	0.401
19.49	0.433
21.176	0.464
23.598	0.493
26.558	0.521
29.391	0.548
31.67	0.576
34.336	0.6
36.951	0.625
39.721	0.65
42.019	0.671
44.366	0.694
46.852	0.717
49.081	0.737
51.472	0.757
53.961	0.777
56.648	0.793
59.179	0.81
61.08	0.829
62.872	0.845
65.178	0.859
68.056	0.873
70.74	0.888
73.326	0.901
75.596	0.918
77.379	0.933
80.566	0.925

## Sheet: Mooney_Rivlin_Parameters
		C10	8070.3	Pa
		C01	62343	Pa
		C11	-12.97	Pa
		d	0
