# Supplementary material for: Design and numerical simulation of a semi-cast-in-situ synthetic material sports surface on shock absorption performance optimization
Source: PLoS One. 2025 Aug 1;20(8):e0329393. doi: 10.1371/journal.pone.0329393 (PMC12316200; doi:10.1371/journal.pone.0329393)
Supplement: S1 File — TensileTest_MooneyRivlin. S2 Fig. RawData_FR_Deformation_PrefabHoleShape. S3 Fig. RawData_HoleDepth_FR_Deformation. S4 Fig. RawData_HoleDiameter_FR_Deformation. S5 Fig. RawData_HoleSpacing_FR_Deformation. S6 Fig. RawData_HoleSpacing_SquareTriangular_FR_Deformation. S7 Fig. RawData_Multi-factor_FR_Deformation. S8 Validation Data. TensileTest_SyntheticSurface. (ZIP) [file pone.0329393.s001.zip › Supporting information/S4-Figure6_RawData_HoleDiameter_FR_Deformation.xlsx]

## Sheet: figure 6
	diameter of casting hole
	30mm	0.3719	1.055	-1.055
	35mm	0.3739	1.05	-1.05
	40mm	0.3754	1.044	-1.044
	45mm	0.3827	1.043	-1.043
	50mm	0.3786	1.016	-1.016
