# Supplementary material for: Design and numerical simulation of a semi-cast-in-situ synthetic material sports surface on shock absorption performance optimization
Source: PLoS One. 2025 Aug 1;20(8):e0329393. doi: 10.1371/journal.pone.0329393 (PMC12316200; doi:10.1371/journal.pone.0329393)
Supplement: S1 File — TensileTest_MooneyRivlin. S2 Fig. RawData_FR_Deformation_PrefabHoleShape. S3 Fig. RawData_HoleDepth_FR_Deformation. S4 Fig. RawData_HoleDiameter_FR_Deformation. S5 Fig. RawData_HoleSpacing_FR_Deformation. S6 Fig. RawData_HoleSpacing_SquareTriangular_FR_Deformation. S7 Fig. RawData_Multi-factor_FR_Deformation. S8 Validation Data. TensileTest_SyntheticSurface. (ZIP) [file pone.0329393.s001.zip › Supporting information/S6-Figure9_RawData_HoleSpacing_SquareTriangular_FR_Deformation.xlsx]

## Sheet: figure 9
	间距	Square arrangement	Triangular arrement	Square arrangement	Triangular arrement
	60mm	0.3933	0.3905	0.866	1.02
	70mm	0.3958	0.3915	2.127	1.043
	80mm	0.3972	0.3948	1.07	1.084
	90mm	0.3634	0.3959	2.206	1.164
	100mm	0.3719	0.401	1.055	0.998
