# Supplementary material for: Design and numerical simulation of a semi-cast-in-situ synthetic material sports surface on shock absorption performance optimization
Source: PLoS One. 2025 Aug 1;20(8):e0329393. doi: 10.1371/journal.pone.0329393 (PMC12316200; doi:10.1371/journal.pone.0329393)
Supplement: S1 File — TensileTest_MooneyRivlin. S2 Fig. RawData_FR_Deformation_PrefabHoleShape. S3 Fig. RawData_HoleDepth_FR_Deformation. S4 Fig. RawData_HoleDiameter_FR_Deformation. S5 Fig. RawData_HoleSpacing_FR_Deformation. S6 Fig. RawData_HoleSpacing_SquareTriangular_FR_Deformation. S7 Fig. RawData_Multi-factor_FR_Deformation. S8 Validation Data. TensileTest_SyntheticSurface. (ZIP) [file pone.0329393.s001.zip › Supporting information/S7-Figure10_RawData_Multi-factor_FR_Deformation.xlsx]

## Sheet: figure 10
	孔间距	60mm	70mm	80mm	90mm	100mm	60mm	70mm	80mm	90mm	100mm
	30mm hole	0.3933	0.3958	0.3972	0.3634	0.3719	0.159	0.1104	0.1104	0.0707	0.0707
	35mm hole	0.3723	0.4042	0.4133	0.3743	0.3739	0.2164	0.1503	0.1503	0.0962	0.0962
	40mm hole	0.3667	0.3897	0.4152	0.3711	0.3754	0.2826	0.1963	0.1963	0.1256	0.1256
	45mm hole	0.3579	0.4127	0.4234	0.3797	0.3827	0.3577	0.2484	0.2484	0.159	0.159
	50mm hole	0.3507	0.3989	0.4094	0.3825	0.3786	0.4416	0.3066	0.3066	0.1963	0.1963
